# Supplementary material for: A Continuous Extraction and Pumpless Supercritical CO2 Drying System for Laboratory-Scale Aerogel Production
Source: Gels. 2016 Oct 1;2(4):26. doi: 10.3390/gels2040026 (PMC6318629; doi:10.3390/gels2040026)
Supplement: Supplementary file 1 [file gels-02-00026-s001.zip]

Archive with 3 entries (3 files):
- gels-02-00026-s001.docx
- gels-139158-supplementary-Video S1.mp4
- gels-139158-supplementary-Video S2.mp4
